# Supplementary material for: Parameter estimation of dynamic biological network models using integrated fluxes
Source: BMC Syst Biol. 2014 Nov 18;8:127. doi: 10.1186/s12918-014-0127-x (PMC4241227; doi:10.1186/s12918-014-0127-x)
Supplement: Additional file 2 — Time-series Concentration Data for the Branched Pathway Case Study. The additional file contains in silico noise-free and noisy dataset used in the case study of branched metabolic pathway. [file 12918_2014_127_MOESM2_ESM.xlsx]

## Sheet: Noise-free
t	X1	X2	X3	X4
0	1.4	2.7	1.2	0.4
0.1	1.23044	2.96224	1.38887	0.35498
0.2	1.03882	3.12186	1.59091	0.317382
0.3	0.855467	3.18806	1.79134	0.282838
0.4	0.698384	3.176	1.98001	0.250485
0.5	0.574334	3.10415	2.15024	0.220977
0.6	0.482234	2.9916	2.29799	0.195276
0.7	0.41686	2.85573	2.4212	0.174005
0.8	0.371865	2.71065	2.51926	0.157237
0.9	0.34159	2.56673	2.5927	0.144573
1	0.321731	2.43086	2.64286	0.135365
1.1	0.309297	2.3072	2.67176	0.128914
1.2	0.302293	2.19794	2.6819	0.124599
1.3	0.299393	2.10393	2.67605	0.121919
1.4	0.299689	2.02514	2.65713	0.120493
1.5	0.30253	1.96099	2.62799	0.120037
1.6	0.307416	1.91055	2.59138	0.120336
1.7	0.313935	1.87267	2.54981	0.121224
1.8	0.321726	1.84609	2.50552	0.122569
1.9	0.330455	1.8295	2.46044	0.12426
2	0.339803	1.82157	2.41621	0.1262
2.1	0.349463	1.82098	2.37411	0.128302
2.2	0.35914	1.82645	2.33516	0.130487
2.3	0.368557	1.83677	2.30009	0.132685
2.4	0.377466	1.85077	2.26934	0.13483
2.5	0.385653	1.86737	2.24315	0.136868
2.6	0.392946	1.88561	2.22157	0.138751
2.7	0.399225	1.90459	2.20446	0.140443
2.8	0.404421	1.92357	2.19156	0.141917
2.9	0.408517	1.94189	2.18253	0.143159
3	0.411543	1.95906	2.17694	0.144162
3.1	0.413568	1.97467	2.17432	0.144931
3.2	0.414692	1.98846	2.17419	0.14548
3.3	0.415036	2.00027	2.17608	0.145826
3.4	0.414734	2.01005	2.17952	0.145994
3.5	0.413919	2.01781	2.18409	0.14601
3.6	0.412724	2.02367	2.18941	0.145903
3.7	0.411269	2.02775	2.19513	0.145699
3.8	0.409662	2.03026	2.20097	0.145425
3.9	0.407993	2.0314	2.20669	0.145105
4	0.406339	2.03139	2.21211	0.14476
4.1	0.404759	2.03046	2.21709	0.144408
4.2	0.403297	2.02881	2.22153	0.144063
4.3	0.401983	2.02665	2.22537	0.143737
4.4	0.400837	2.02416	2.22859	0.143438
4.5	0.399867	2.02148	2.23119	0.143173
4.6	0.399074	2.01876	2.23319	0.142943
4.7	0.398451	2.01611	2.23464	0.142751
4.8	0.397988	2.01359	2.23558	0.142596
4.9	0.397671	2.01129	2.23609	0.142476
5	0.397482	2.00924	2.23622	0.14239

## Sheet: 10% Noisy dataset 1
t	X1	X2	X3	X4
0	1.47527	2.72089	1.21201	0.368073
0.1	1.45608	2.60259	1.31324	0.391142
0.2	0.804163	2.77424	1.6392	0.313154
0.3	0.929223	3.18587	1.68381	0.262628
0.4	0.720646	3.66276	2.07703	0.284335
0.5	0.499229	2.86523	2.30922	0.21601
0.6	0.461325	3.1027	2.69138	0.183773
0.7	0.431143	2.79131	2.37419	0.168894
0.8	0.504933	3.01353	1.98056	0.143904
0.9	0.436191	2.2872	2.37502	0.128379
1	0.278301	2.43878	3.00086	0.169558
1.1	0.403166	2.43468	2.38531	0.150256
1.2	0.324221	2.43985	2.93962	0.128431
1.3	0.297505	2.42882	2.70925	0.106592
1.4	0.321109	2.04254	3.03887	0.110065
1.5	0.296329	1.66849	2.11267	0.117918
1.6	0.303599	1.76873	2.54015	0.129859
1.7	0.360702	1.67387	2.24183	0.105077
1.8	0.367059	2.28001	3.23413	0.0940121
1.9	0.377287	1.71688	2.66348	0.106253
2	0.362621	1.95784	2.74939	0.130409
2.1	0.307266	1.78594	2.12289	0.133323
2.2	0.384899	1.98875	2.22573	0.136381
2.3	0.428641	1.69628	2.23741	0.130956
2.4	0.39592	1.59124	2.51861	0.137307
2.5	0.425556	1.60176	2.18082	0.130351
2.6	0.421508	1.97766	2.37742	0.150712
2.7	0.387111	1.87081	1.75214	0.121319
2.8	0.416306	1.88586	2.11402	0.148375
2.9	0.376356	2.21751	2.00278	0.131009
3	0.448105	2.01618	1.83362	0.139334
3.1	0.366129	2.01373	2.28477	0.152943
3.2	0.370367	2.30417	2.2355	0.160597
3.3	0.381439	1.83936	2.18336	0.129528
3.4	0.292624	2.15007	1.88884	0.164399
3.5	0.473457	2.18632	2.43034	0.155649
3.6	0.426146	1.97435	2.26607	0.144912
3.7	0.380221	2.07148	2.12948	0.142854
3.8	0.465797	1.79356	2.20601	0.14226
3.9	0.338164	1.7982	2.14888	0.140707
4	0.402185	2.05269	1.82495	0.145093
4.1	0.394986	2.17711	2.15376	0.145148
4.2	0.41617	2.55336	2.03684	0.155963
4.3	0.41456	1.8915	2.00746	0.165685
4.4	0.36617	2.06208	1.97088	0.150136
4.5	0.398666	2.00481	2.11214	0.14017
4.6	0.392494	1.62853	1.78596	0.15188
4.7	0.423462	1.92761	2.45011	0.145366
4.8	0.441499	1.65222	2.35185	0.127912
4.9	0.441783	2.18031	2.23161	0.156
5	0.363153	1.83081	2.22845	0.146762

## Sheet: 10% Noisy dataset 2
t	X1	X2	X3	X4
0	1.41892	2.63616	1.25393	0.422527
0.1	1.29383	3.5617	1.40285	0.359013
0.2	1.06597	2.41683	1.72233	0.288668
0.3	0.774926	3.89882	1.88739	0.269609
0.4	0.687047	3.28321	2.1578	0.247356
0.5	0.565946	3.41458	2.12187	0.253659
0.6	0.456579	2.49375	2.26416	0.178466
0.7	0.486981	2.68723	2.6652	0.187659
0.8	0.3393	2.63528	1.98426	0.16209
0.9	0.325063	2.67523	2.46187	0.141192
1	0.298823	2.02486	2.30706	0.121057
1.1	0.272979	2.41602	2.56954	0.125251
1.2	0.296482	1.93136	2.85587	0.123519
1.3	0.291187	2.11785	2.89702	0.104004
1.4	0.345543	2.15725	2.38744	0.122809
1.5	0.294996	2.02513	2.50419	0.110166
1.6	0.2747	2.11739	2.62689	0.119202
1.7	0.364273	2.06108	2.47539	0.1253
1.8	0.361449	1.72593	2.58114	0.111481
1.9	0.322867	1.87653	2.55884	0.120678
2	0.288624	1.64954	2.19151	0.130618
2.1	0.333925	1.58028	2.33213	0.104747
2.2	0.353539	1.99537	1.83728	0.144005
2.3	0.378732	1.83678	2.56353	0.164854
2.4	0.367608	1.8406	2.12658	0.147766
2.5	0.402753	2.03752	1.97311	0.132546
2.6	0.408345	1.99772	2.16515	0.144699
2.7	0.349295	1.97129	1.88952	0.125893
2.8	0.366084	2.16406	2.18699	0.168568
2.9	0.378242	2.12245	2.06017	0.156626
3	0.390644	2.00603	2.65103	0.155512
3.1	0.40031	1.83834	2.42186	0.132237
3.2	0.415209	1.8589	1.63132	0.150135
3.3	0.289314	2.23872	2.27211	0.137685
3.4	0.39578	1.68606	1.87479	0.141448
3.5	0.465347	2.01288	2.12838	0.137688
3.6	0.368699	1.62928	2.2254	0.130937
3.7	0.449671	2.23468	2.35926	0.132458
3.8	0.424013	2.20521	2.14087	0.142372
3.9	0.40681	2.03163	2.55453	0.120453
4	0.413753	2.017	2.10572	0.153555
4.1	0.341412	1.52563	2.2897	0.142707
4.2	0.399888	2.14672	2.3692	0.154135
4.3	0.466459	1.58232	2.24433	0.147613
4.4	0.404779	1.5547	2.42492	0.150528
4.5	0.401522	2.03764	2.3033	0.121938
4.6	0.369775	1.82729	2.05808	0.128359
4.7	0.397223	2.09907	1.8312	0.13637
4.8	0.407235	2.14991	2.65109	0.144159
4.9	0.414627	2.1838	2.10091	0.158558
5	0.382663	1.87037	2.25934	0.138261

## Sheet: 10% Noisy dataset 3
t	X1	X2	X3	X4
0	1.57662	2.96324	1.06312	0.382469
0.1	1.28893	2.77244	1.23702	0.426097
0.2	1.16078	3.68656	1.52193	0.347565
0.3	0.866327	2.84379	1.76117	0.270619
0.4	0.652513	3.23926	1.93674	0.26674
0.5	0.489253	2.632	2.26664	0.21302
0.6	0.489732	2.77512	2.38744	0.20906
0.7	0.450982	2.68631	2.60308	0.198642
0.8	0.360985	2.81944	2.96725	0.132008
0.9	0.323117	2.80855	2.9098	0.159448
1	0.311801	2.50391	2.30371	0.155101
1.1	0.275379	2.22113	2.04952	0.129526
1.2	0.28739	2.37718	2.92379	0.146357
1.3	0.293981	2.27201	2.18483	0.123814
1.4	0.301063	2.04948	2.67486	0.105587
1.5	0.3006	2.07301	2.63732	0.0937069
1.6	0.326209	1.98942	3.16853	0.116324
1.7	0.317367	1.68785	2.53216	0.129874
1.8	0.380088	1.98632	2.37841	0.12646
1.9	0.340766	1.70927	2.51846	0.129399
2	0.401121	1.71156	2.4756	0.118917
2.1	0.324193	1.8532	2.39074	0.130149
2.2	0.37805	1.77029	2.19305	0.109105
2.3	0.358966	1.81255	2.01888	0.1226
2.4	0.40012	1.96095	2.34116	0.123791
2.5	0.408558	2.06286	1.94193	0.143982
2.6	0.307047	1.84828	1.99226	0.138555
2.7	0.346246	1.967	2.49792	0.124215
2.8	0.346144	1.87773	2.09976	0.141782
2.9	0.424934	1.98648	2.15191	0.133283
3	0.472048	2.04525	2.37282	0.134551
3.1	0.400052	1.85286	2.10906	0.157456
3.2	0.448378	2.04311	2.39799	0.14713
3.3	0.437678	2.12051	2.10099	0.151635
3.4	0.371119	2.0286	2.40026	0.1589
3.5	0.430371	2.36686	2.32154	0.148642
3.6	0.381692	1.90051	2.14277	0.15394
3.7	0.473629	1.87829	2.0051	0.155649
3.8	0.408327	1.67499	1.97138	0.162448
3.9	0.474741	2.21635	2.1471	0.15201
4	0.389067	2.20753	2.11519	0.165203
4.1	0.428617	2.01423	2.12648	0.144734
4.2	0.400765	2.2111	2.44003	0.143373
4.3	0.320704	2.06388	2.15912	0.168192
4.4	0.36147	2.08302	2.48347	0.136127
4.5	0.42436	2.04432	2.11257	0.143132
4.6	0.396883	2.10758	2.45038	0.156092
4.7	0.353875	2.0366	2.11793	0.144889
4.8	0.373059	2.57485	2.27506	0.162629
4.9	0.407593	1.77664	2.45316	0.15721
5	0.358011	1.63667	2.14365	0.146541

## Sheet: 10% Noisy dataset 4
t	X1	X2	X3	X4
0	1.29112	2.34316	1.03668	0.438818
0.1	1.30016	2.7738	1.49715	0.334797
0.2	0.895186	3.22109	1.66082	0.34309
0.3	0.876381	3.23207	1.77529	0.287738
0.4	0.754844	2.95027	2.18221	0.237822
0.5	0.58657	3.34534	1.96231	0.194608
0.6	0.524655	3.1778	2.39329	0.20791
0.7	0.501853	3.0406	2.50556	0.167852
0.8	0.406223	2.59528	2.60725	0.157967
0.9	0.350707	2.83587	2.40363	0.13311
1	0.342375	2.59147	2.72924	0.114377
1.1	0.322457	2.88603	2.5342	0.131126
1.2	0.26255	2.43168	2.44148	0.123825
1.3	0.286926	2.34733	2.35405	0.136538
1.4	0.336391	2.03587	2.93289	0.130153
1.5	0.301211	1.70834	2.40568	0.13268
1.6	0.32532	1.83963	2.54657	0.111324
1.7	0.282337	1.73076	2.24163	0.109873
1.8	0.323802	1.74198	2.43107	0.107014
1.9	0.350292	1.93107	1.66522	0.130448
2	0.293539	1.72015	2.15357	0.161398
2.1	0.36161	1.65798	2.03546	0.137637
2.2	0.352609	1.75169	2.09827	0.1204
2.3	0.33393	1.80722	2.25103	0.143786
2.4	0.37605	1.92652	2.1955	0.119617
2.5	0.312521	1.68948	2.67931	0.117372
2.6	0.309328	1.94544	2.09455	0.148706
2.7	0.352239	1.91945	2.14934	0.129518
2.8	0.364362	2.17832	1.84764	0.146402
2.9	0.360597	1.9005	2.07834	0.163294
3	0.340534	1.93271	1.88567	0.149945
3.1	0.425488	1.74336	2.18091	0.158405
3.2	0.348582	1.713	2.35967	0.122119
3.3	0.419611	2.06238	2.26405	0.155473
3.4	0.447376	1.9599	2.02682	0.177215
3.5	0.413827	2.11946	1.82796	0.153912
3.6	0.416567	1.84302	2.50906	0.123421
3.7	0.395717	2.41475	2.64514	0.142739
3.8	0.348922	2.05507	2.22749	0.138154
3.9	0.406205	2.24409	1.98825	0.150663
4	0.445381	1.98529	2.47707	0.150724
4.1	0.475116	1.99746	2.08569	0.150263
4.2	0.385947	2.16881	2.11716	0.138822
4.3	0.336568	2.13928	2.42262	0.135123
4.4	0.407505	1.7974	1.91988	0.134981
4.5	0.414913	1.71165	1.7946	0.155393
4.6	0.390017	1.79713	2.32714	0.116455
4.7	0.352673	1.73067	2.32419	0.139791
4.8	0.478554	2.02559	2.25685	0.146451
4.9	0.303839	1.92858	2.34715	0.133176
5	0.377211	1.9353	2.47824	0.149185

## Sheet: 10% Noisy dataset 5
t	X1	X2	X3	X4
0	1.39002	2.45701	1.26307	0.383964
0.1	1.11498	2.87761	1.60044	0.33674
0.2	1.05558	2.9775	1.87704	0.342658
0.3	0.832525	3.05742	1.77041	0.263854
0.4	0.669759	3.01607	1.91661	0.280209
0.5	0.533481	3.48698	2.32603	0.23845
0.6	0.485197	3.17418	2.41063	0.200894
0.7	0.339903	2.8726	2.60648	0.174061
0.8	0.357053	2.31301	2.71533	0.162986
0.9	0.323023	2.14943	2.2089	0.19556
1	0.292392	1.95326	2.78567	0.133843
1.1	0.329484	2.90827	2.6473	0.108848
1.2	0.280096	2.41166	2.47801	0.148461
1.3	0.315579	2.15799	2.49044	0.129354
1.4	0.328934	1.82784	2.99763	0.112686
1.5	0.297784	1.73619	2.41519	0.151455
1.6	0.315956	2.01518	2.27088	0.126965
1.7	0.334012	2.16576	2.60455	0.12479
1.8	0.319121	1.53349	3.00932	0.113035
1.9	0.348329	1.74729	2.46673	0.111027
2	0.296901	1.80621	2.4907	0.103882
2.1	0.388268	1.45824	2.15136	0.122876
2.2	0.323601	1.9801	2.72612	0.116746
2.3	0.301154	1.7606	2.32883	0.14128
2.4	0.429726	2.20467	2.38963	0.130548
2.5	0.383233	1.79438	2.02959	0.16108
2.6	0.410586	1.96276	2.4113	0.159711
2.7	0.384723	1.68701	2.29024	0.142747
2.8	0.363147	1.80337	1.93822	0.137905
2.9	0.282981	1.71494	2.19121	0.159653
3	0.437317	2.03596	2.07885	0.127634
3.1	0.401712	2.23174	2.19807	0.154696
3.2	0.406508	1.87042	2.11972	0.135746
3.3	0.43187	2.08756	2.13475	0.139989
3.4	0.355868	1.90867	1.95439	0.136186
3.5	0.383726	2.03842	2.11348	0.154415
3.6	0.460077	2.26575	2.35723	0.13455
3.7	0.435857	2.05214	2.57811	0.130203
3.8	0.357172	1.81975	1.94554	0.153466
3.9	0.318101	1.85729	2.73131	0.138961
4	0.383127	1.99688	2.5497	0.149994
4.1	0.413421	1.99154	2.25445	0.139326
4.2	0.441303	1.85315	2.15462	0.147946
4.3	0.405751	2.06327	2.06989	0.106876
4.4	0.355851	2.28052	2.41418	0.150121
4.5	0.412109	1.97071	2.07621	0.16971
4.6	0.352289	1.97747	2.13004	0.157799
4.7	0.360161	1.57226	2.4321	0.155754
4.8	0.37197	1.85764	2.33304	0.139177
4.9	0.348781	1.73106	2.43661	0.145055
5	0.386712	1.93163	2.34909	0.145867

## Sheet: Noise-free dataset without X3
t	X1	X2	X4
0	1.47527	2.72089	0.368073
0.1	1.45608	2.60259	0.391142
0.2	0.804163	2.77424	0.313154
0.3	0.929223	3.18587	0.262628
0.4	0.720646	3.66276	0.284335
0.5	0.499229	2.86523	0.21601
0.6	0.461325	3.1027	0.183773
0.7	0.431143	2.79131	0.168894
0.8	0.504933	3.01353	0.143904
0.9	0.436191	2.2872	0.128379
1	0.278301	2.43878	0.169558
1.1	0.403166	2.43468	0.150256
1.2	0.324221	2.43985	0.128431
1.3	0.297505	2.42882	0.106592
1.4	0.321109	2.04254	0.110065
1.5	0.296329	1.66849	0.117918
1.6	0.303599	1.76873	0.129859
1.7	0.360702	1.67387	0.105077
1.8	0.367059	2.28001	0.0940121
1.9	0.377287	1.71688	0.106253
2	0.362621	1.95784	0.130409
2.1	0.307266	1.78594	0.133323
2.2	0.384899	1.98875	0.136381
2.3	0.428641	1.69628	0.130956
2.4	0.39592	1.59124	0.137307
2.5	0.425556	1.60176	0.130351
2.6	0.421508	1.97766	0.150712
2.7	0.387111	1.87081	0.121319
2.8	0.416306	1.88586	0.148375
2.9	0.376356	2.21751	0.131009
3	0.448105	2.01618	0.139334
3.1	0.366129	2.01373	0.152943
3.2	0.370367	2.30417	0.160597
3.3	0.381439	1.83936	0.129528
3.4	0.292624	2.15007	0.164399
3.5	0.473457	2.18632	0.155649
3.6	0.426146	1.97435	0.144912
3.7	0.380221	2.07148	0.142854
3.8	0.465797	1.79356	0.14226
3.9	0.338164	1.7982	0.140707
4	0.402185	2.05269	0.145093
4.1	0.394986	2.17711	0.145148
4.2	0.41617	2.55336	0.155963
4.3	0.41456	1.8915	0.165685
4.4	0.36617	2.06208	0.150136
4.5	0.398666	2.00481	0.14017
4.6	0.392494	1.62853	0.15188
4.7	0.423462	1.92761	0.145366
4.8	0.441499	1.65222	0.127912
4.9	0.441783	2.18031	0.156
5	0.363153	1.83081	0.146762
